# Supplementary material for: SIRT1 Polymorphisms Associate with Seasonal Weight Variation, Depressive Disorders, and Diastolic Blood Pressure in the General Population
Source: PLoS One. 2015 Oct 28;10(10):e0141001. doi: 10.1371/journal.pone.0141001 (PMC4624793; doi:10.1371/journal.pone.0141001)
Supplement: S1 Table — (XLSX) [file pone.0141001.s001.xlsx]

## Sheet: Unadjusted
S1A Table. Unadjusted results of the SIRT1 SNP associations
Phenotype	SNP	A1	N	OR/beta	L95	U95	P	EMP1
Anxiety disorder not otherwise specified	RS17454621	C	3791	1.027	0.7227	1.459	0.882
BMI	RS17454621	C	5446	-0.07848	-0.3873	0.2304	0.6185	0.6222
Diastolic blood pressure	RS17454621	C	5443	-0.2619	-1.004	0.4802	0.4892	0.4878
Insulin resistance index	RS17454621	C	5335	0.2687	-0.1106	0.6481	0.1651	0.1443
Beta-cell index	RS17454621	C	5327	-3.417	-12.69	5.858	0.4702	0.4706
fS-Glucose, mmol/l	RS17454621	C	5458	0.02357	-0.05697	0.1041	0.5663	0.5633
GSS	RS17454621	C	5198	0.05544	-0.1501	0.261	0.5971	0.6058
fS-Insulin mU/l	RS17454621	C	5339	0.1435	-2.035	2.323	0.8973	0.9158
fS-Cholesterol, mmol/l	RS17454621	C	5458	-0.03605	-0.109	0.03692	0.3329	0.337
fS-HDL, mmol/l	RS17454621	C	5458	0.008706	-0.01594	0.03335	0.4888	0.4808
fS-LDL, mmol/l	RS17454621	C	5432	-0.03754	-0.1069	0.0318	0.2887	0.2847
Seasonal variation in sleep lenght	RS17454621	C	5379	1.054	0.9053	1.227	0.4989
Seasonal variation in social activity	RS17454621	C	5275	1.063	0.915	1.236	0.4229
Seasonal variation in mood	RS17454621	C	5331	1.112	0.9486	1.304	0.1902
Seasonal variation in weight	RS17454621	C	5327	0.9946	0.8706	1.136	0.9368
Seasonal variation in appetite	RS17454621	C	5355	1.019	0.8916	1.165	0.7799
Seasonal variation in energy level	RS17454621	C	5345	1.085	0.928	1.269	0.3063
Waist circumference	RS17454621	C	5402	-0.442	-1.322	0.4378	0.3248	0.3304
Depressive disorder (MDD and/or dysthymia)	RS17454621	C	3912	0.985	0.74	1.311	0.9174
High fasting glucose	RS17454621	C	5458	1.068	0.8914	1.279	0.4759
Elevated blood pressure or medication for hypertension	RS17454621	C	5449	0.9419	0.8256	1.075	0.3738
High triglycerides or low HDL or lipid-lowering medication	RS17454621	C	5458	1.005	0.8759	1.154	0.9395
Long waist circumference	RS17454621	C	5401	1.042	0.903	1.202	0.5749
Metabolic syndrome (EGIR criteria)	RS17454621	C	5049	1.005	0.855	1.181	0.9515
Systolic blood pressure	RS17454621	C	5445	-0.5464	-1.944	0.8517	0.4437	0.4314
Type 1 diabetes	RS17454621	C	5156	1.073	0.4594	2.507	0.8705
Type 2 diabetes	RS17454621	C	5425	0.9292	0.691	1.249	0.6269
fS-Triglycerides, mmol/l	RS17454621	C	5458	-0.01915	-0.08732	0.04901	0.5818	0.5839
Anxiety disorder not otherwise specified	RS2273773	C	3788	1.063	0.7937	1.424	0.6809
BMI	RS2273773	C	5441	-0.1243	-0.389	0.1404	0.3575	0.361
Diastolic blood pressure	RS2273773	C	5438	1.125	0.4897	1.76	0.0005219	0.0007999
Insulin resistance index	RS2273773	C	5330	-0.05497	-0.3799	0.27	0.7402	0.751
Beta-cell index	RS2273773	C	5322	-2.018	-9.958	5.922	0.6184	0.6396
fS-Glucose, mmol/l	RS2273773	C	5453	0.06582	-0.003089	0.1347	0.06125	0.06009
GSS	RS2273773	C	5193	-0.08055	-0.2567	0.09559	0.3701	0.367
fS-Insulin mU/l	RS2273773	C	5334	-0.7606	-2.627	1.106	0.4244	0.4253
fS-Cholesterol, mmol/l	RS2273773	C	5453	0.03024	-0.03218	0.09266	0.3424	0.3381
fS-HDL, mmol/l	RS2273773	C	5453	0.009856	-0.01124	0.03095	0.3598	0.356
fS-LDL, mmol/l	RS2273773	C	5428	0.009255	-0.05003	0.06854	0.7596	0.7525
Seasonal variation in sleep lenght	RS2273773	C	5374	0.9717	0.8545	1.105	0.6621
Seasonal variation in social activity	RS2273773	C	5270	0.9858	0.8679	1.12	0.8252
Seasonal variation in mood	RS2273773	C	5326	0.9578	0.8392	1.093	0.5225
Seasonal variation in weight	RS2273773	C	5322	0.8428	0.7517	0.945	0.003401
Seasonal variation in appetite	RS2273773	C	5350	0.9376	0.8353	1.052	0.2738
Seasonal variation in energy level	RS2273773	C	5340	0.9743	0.8542	1.111	0.6975
Waist circumference	RS2273773	C	5396	-0.1378	-0.8915	0.6159	0.7201	0.7213
Depressive disorder (MDD and/or dysthymia)	RS2273773	C	3908	0.8833	0.6866	1.136	0.3343
High fasting glucose	RS2273773	C	5453	1.141	0.9803	1.329	0.08849
Elevated blood pressure or medication for hypertension	RS2273773	C	5444	1.104	0.9867	1.236	0.0841
High triglycerides or low HDL or lipid-lowering medication	RS2273773	C	5453	1.008	0.8958	1.134	0.8973
Long waist circumference	RS2273773	C	5395	0.9797	0.8677	1.106	0.7401
Metabolic syndrome (EGIR criteria)	RS2273773	C	5044	0.9661	0.8398	1.111	0.6292
Systolic blood pressure	RS2273773	C	5440	1.881	0.6842	3.077	0.002076	0.0025
Type 1 diabetes	RS2273773	C	5151	1.341	0.6831	2.634	0.3937
Type 2 diabetes	RS2273773	C	5420	1.045	0.8196	1.333	0.7212
fS-Triglycerides, mmol/l	RS2273773	C	5453	-0.005	-0.06345	0.05345	0.8669	0.8642
Anxiety disorder not otherwise specified	RS3758391	T	3791	1.089	0.8882	1.336	0.4118
BMI	RS3758391	T	5442	0.01453	-0.166	0.195	0.8746	0.8815
Diastolic blood pressure	RS3758391	T	5439	0.07668	-0.3573	0.5107	0.7291	0.7279
Insulin resistance index	RS3758391	T	5331	-0.2469	-0.4678	-0.02604	0.0285	0.0246
Beta-cell index	RS3758391	T	5323	1.246	-4.157	6.649	0.6512	0.6621
fS-Glucose, mmol/l	RS3758391	T	5454	-0.03852	-0.08558	0.008539	0.1087	0.1105
GSS	RS3758391	T	5195	0.07006	-0.0502	0.1903	0.2536	0.2496
fS-Insulin mU/l	RS3758391	T	5335	-0.3064	-1.575	0.9627	0.6361	0.6516
fS-Cholesterol, mmol/l	RS3758391	T	5454	-0.02648	-0.06905	0.01609	0.2229	0.2259
fS-HDL, mmol/l	RS3758391	T	5454	-0.002944	-0.01736	0.01147	0.689	0.6875
fS-LDL, mmol/l	RS3758391	T	5428	-0.02998	-0.07048	0.01051	0.1468	0.1473
Seasonal variation in sleep lenght	RS3758391	T	5376	1.034	0.9468	1.13	0.4558
Seasonal variation in social activity	RS3758391	T	5272	0.9973	0.9141	1.088	0.9507
Seasonal variation in mood	RS3758391	T	5328	1.004	0.9162	1.1	0.9356
Seasonal variation in weight	RS3758391	T	5324	1.032	0.9548	1.115	0.4278
Seasonal variation in appetite	RS3758391	T	5352	1.068	0.9878	1.155	0.09834
Seasonal variation in energy level	RS3758391	T	5342	1.041	0.9512	1.14	0.3809
Waist circumference	RS3758391	T	5397	0.09909	-0.4147	0.6129	0.7055	0.7032
Depressive disorder (MDD and/or dysthymia)	RS3758391	T	3911	1.179	1.002	1.388	0.04723
High fasting glucose	RS3758391	T	5454	0.969	0.87	1.079	0.5665
Elevated blood pressure or medication for hypertension	RS3758391	T	5445	0.975	0.9029	1.053	0.5196
High triglycerides or low HDL or lipid-lowering medication	RS3758391	T	5454	1.037	0.957	1.124	0.3741
Long waist circumference	RS3758391	T	5396	0.9673	0.8903	1.051	0.4317
Metabolic syndrome (EGIR criteria)	RS3758391	T	5046	0.8994	0.8178	0.9892	0.02904
Systolic blood pressure	RS3758391	T	5441	-0.02457	-0.8417	0.7926	0.953	0.9568
Type 1 diabetes	RS3758391	T	5153	0.593	0.3393	1.037	0.06666
Type 2 diabetes	RS3758391	T	5421	0.9998	0.8446	1.183	0.9977
fS-Triglycerides, mmol/l	RS3758391	T	5454	0.01021	-0.02965	0.05008	0.6157	0.6137
A1; Tested allele (minor allele)
N; Number of genotypes for the phenotype
L95, U95; Lower and upper bounds of 95% confidence interval for odds ratio
P/EMP: p-value / empirical p-value

## Sheet: Age and sex adjusted
S1B Table. Age and sex adjusted results of the SIRT1 SNP associations
Phenotype	SNP	A1	N	OR/beta	L95	U95	P	EMP1
Anxiety disorder not otherwise specified	RS17454621	C	3791	1.02	0.7176	1.449	0.913
BMI	RS17454621	C	5446	-0.075	-0.3794	0.2294	0.6291	0.626
Depressive disorder (MDD and/or dysthymia)	RS17454621	C	3912	0.9737	0.7306	1.298	0.8558
Diastolic blood pressure	RS17454621	C	5443	-0.1649	-0.8923	0.5625	0.6568	0.6508
Insulin resistance index	RS17454621	C	5335	0.2806	-0.09683	0.658	0.1451	0.1318
Beta-cell index	RS17454621	C	5327	-3.337	-12.61	5.94	0.4808	0.4963
High fasting glucose	RS17454621	C	5458	1.098	0.9094	1.327	0.3299
Elevated blood pressure or medication for hypertension	RS17454621	C	5449	0.936	0.8085	1.084	0.376
High triglycerides or low HDL or lipid-lowering medication	RS17454621	C	5458	1.029	0.8919	1.187	0.6961
Long waist circumference	RS17454621	C	5401	1.036	0.8932	1.201	0.6416
Metabolic syndrome (EGIR criteria)	RS17454621	C	5049	1.015	0.8598	1.199	0.8586
fS-Glucose, mmol/l	RS17454621	C	5458	0.02959	-0.04821	0.1074	0.4561	0.4401
GSS	RS17454621	C	5198	0.03788	-0.1648	0.2406	0.7142	0.7102
fS-Insulin mU/l	RS17454621	C	5339	0.1971	-1.978	2.372	0.859	0.8886
fS-Cholesterol, mmol/l	RS17454621	C	5458	-0.03485	-0.1066	0.03688	0.341	0.3426
fS-HDL, mmol/l	RS17454621	C	5458	0.003566	-0.01989	0.02702	0.7657	0.7713
fS-LDL, mmol/l	RS17454621	C	5432	-0.03305	-0.1011	0.03502	0.3413	0.3449
Seasonal variation in sleep lenght	RS17454621	C	5379	1.046	0.8978	1.219	0.562
Seasonal variation in social activity	RS17454621	C	5275	1.057	0.9073	1.231	0.4781
Seasonal variation in mood	RS17454621	C	5331	1.105	0.942	1.297	0.2198
Seasonal variation in weight	RS17454621	C	5327	0.9838	0.8602	1.125	0.8116
Seasonal variation in appetite	RS17454621	C	5355	1.009	0.8822	1.155	0.8913
Seasonal variation in energy level	RS17454621	C	5345	1.077	0.9202	1.261	0.3548
Waist circumference	RS17454621	C	5402	-0.2142	-1.015	0.5861	0.5999	0.597
Systolic blood pressure	RS17454621	C	5445	-0.5065	-1.722	0.7093	0.4143	0.4163
Type 1 diabetes	RS17454621	C	5156	1.082	0.4624	2.533	0.8554
Type 2 diabetes	RS17454621	C	5425	0.9337	0.6887	1.266	0.6587
fS-Triglycerides, mmol/l	RS17454621	C	5458	-0.01076	-0.07741	0.0559	0.7518	0.7514
Anxiety disorder not otherwise specified	RS2273773	C	3788	1.071	0.7986	1.435	0.6484
BMI	RS2273773	C	5441	-0.1688	-0.4297	0.09213	0.2049	0.2052
Depressive disorder (MDD and/or dysthymia)	RS2273773	C	3908	0.8839	0.6859	1.139	0.34
Diastolic blood pressure	RS2273773	C	5438	1.057	0.4346	1.68	0.0008808	0.0011
Insulin resistance index	RS2273773	C	5330	-0.08482	-0.4082	0.2385	0.6072	0.6154
Beta-cell index	RS2273773	C	5322	-2.16	-10.1	5.781	0.5939	0.6089
High fasting glucose	RS2273773	C	5453	1.103	0.941	1.292	0.2271
Elevated blood pressure or medication for hypertension	RS2273773	C	5444	1.059	0.9344	1.201	0.3685
High triglycerides or low HDL or lipid-lowering medication	RS2273773	C	5453	0.9802	0.8675	1.107	0.7482
Long waist circumference	RS2273773	C	5395	0.9527	0.84	1.081	0.4508
Metabolic syndrome (EGIR criteria)	RS2273773	C	5044	0.937	0.8116	1.082	0.375
fS-Glucose, mmol/l	RS2273773	C	5453	0.04693	-0.01967	0.1135	0.1673	0.1699
GSS	RS2273773	C	5193	-0.06228	-0.236	0.1114	0.4823	0.4827
fS-Insulin mU/l	RS2273773	C	5334	-0.87	-2.733	0.9926	0.36	0.3269
fS-Cholesterol, mmol/l	RS2273773	C	5453	0.0178	-0.04359	0.07919	0.5698	0.57
fS-HDL, mmol/l	RS2273773	C	5453	0.01298	-0.007098	0.03305	0.2052	0.2044
fS-LDL, mmol/l	RS2273773	C	5428	-0.001363	-0.0596	0.05687	0.9634	0.964
Seasonal variation in sleep lenght	RS2273773	C	5374	0.9848	0.8653	1.121	0.817
Seasonal variation in social activity	RS2273773	C	5270	1.001	0.8801	1.139	0.9853
Seasonal variation in mood	RS2273773	C	5326	0.9669	0.8467	1.104	0.6191
Seasonal variation in weight	RS2273773	C	5322	0.8489	0.7563	0.9527	0.005401
Seasonal variation in appetite	RS2273773	C	5350	0.947	0.8429	1.064	0.3591
Seasonal variation in energy level	RS2273773	C	5340	0.9888	0.8661	1.129	0.8682
Waist circumference	RS2273773	C	5396	-0.3455	-1.031	0.3404	0.3235	0.3237
Systolic blood pressure	RS2273773	C	5440	1.233	0.191	2.275	0.02041	0.0213
Type 1 diabetes	RS2273773	C	5151	1.36	0.6923	2.672	0.372
Type 2 diabetes	RS2273773	C	5420	0.9926	0.774	1.273	0.9532
fS-Triglycerides, mmol/l	RS2273773	C	5453	-0.01442	-0.07158	0.04274	0.6209	0.6282
Anxiety disorder not otherwise specified	RS3758391	T	3791	1.09	0.889	1.337	0.4069
BMI	RS3758391	T	5442	0.004148	-0.1738	0.1821	0.9636	0.9633
Depressive disorder (MDD and/or dysthymia)	RS3758391	T	3911	1.187	1.008	1.398	0.03979
Diastolic blood pressure	RS3758391	T	5439	-0.02394	-0.4495	0.4016	0.9122	0.9142
Insulin resistance index	RS3758391	T	5331	-0.2625	-0.4823	-0.0427	0.01929	0.0169
Beta-cell index	RS3758391	T	5323	1.148	-4.257	6.553	0.6773	0.6915
High fasting glucose	RS3758391	T	5454	0.9472	0.846	1.06	0.3465
Elevated blood pressure or medication for hypertension	RS3758391	T	5445	0.9557	0.8772	1.041	0.3005
High triglycerides or low HDL or lipid-lowering medication	RS3758391	T	5454	1.017	0.9355	1.106	0.6917
Long waist circumference	RS3758391	T	5396	0.9724	0.8924	1.059	0.522
Metabolic syndrome (EGIR criteria)	RS3758391	T	5046	0.881	0.7986	0.9718	0.01137
fS-Glucose, mmol/l	RS3758391	T	5454	-0.04701	-0.09247	-0.001539	0.04278	0.0429
GSS	RS3758391	T	5195	0.08821	-0.03037	0.2068	0.1449	0.1457
fS-Insulin mU/l	RS3758391	T	5335	-0.3692	-1.636	0.8977	0.5679	0.5799
fS-Cholesterol, mmol/l	RS3758391	T	5454	-0.02963	-0.0715	0.01224	0.1655	0.1658
fS-HDL, mmol/l	RS3758391	T	5454	0.002068	-0.01165	0.01579	0.7676	0.7735
fS-LDL, mmol/l	RS3758391	T	5428	-0.03576	-0.07554	0.004013	0.07809	0.07689
Seasonal variation in sleep lenght	RS3758391	T	5376	1.042	0.9536	1.14	0.3602
Seasonal variation in social activity	RS3758391	T	5272	1.007	0.9217	1.1	0.8786
Seasonal variation in mood	RS3758391	T	5328	1.012	0.9229	1.109	0.8048
Seasonal variation in weight	RS3758391	T	5324	1.044	0.9655	1.13	0.2792
Seasonal variation in appetite	RS3758391	T	5352	1.081	0.9986	1.17	0.05427
Seasonal variation in energy level	RS3758391	T	5342	1.053	0.9608	1.153	0.2702
Waist circumference	RS3758391	T	5397	-0.1044	-0.5719	0.3631	0.6617	0.6729
Systolic blood pressure	RS3758391	T	5441	-0.1654	-0.8766	0.5457	0.6484	0.6476
Type 1 diabetes	RS3758391	T	5153	0.5888	0.3372	1.028	0.06253
Type 2 diabetes	RS3758391	T	5421	0.9884	0.83	1.177	0.8959
fS-Triglycerides, mmol/l	RS3758391	T	5454	0.001285	-0.03771	0.04028	0.9485	0.9487
A1; Tested allele (minor allele)
N; Number of genotypes for the phenotype
L95, U95; Lower and upper bounds of 95% confidence interval for odds ratio
P/EMP: p-value / empirical p-value

## Sheet: Age, sex and BMI adjusted
S1C Table. Age, sex and BMI adjusted results of the SIRT1 SNP associations
Phenotype	SNP	A1	N	OR/beta	L95	U95	P	EMP1
Diastolic blood pressure	RS17454621	C	5443	-0.1379	-0.8339	0.558	0.6977	0.6975
Insulin resistance index	RS17454621	C	5335	0.3116	-0.05696	0.6801	0.09757	0.08499
Beta-cell index	RS17454621	C	5327	-2.628	-11.72	6.459	0.5708	0.5866
fS-Glucose, mmol/l	RS17454621	C	5458	0.03086	-0.04602	0.1077	0.4314	0.4315
GSS	RS17454621	C	5186	0.04868	-0.1522	0.2496	0.6349	0.6357
fS-Insulin mU/l	RS17454621	C	5339	0.2782	-1.886	2.442	0.8011	0.835
fS-Cholesterol, mmol/l	RS17454621	C	5458	-0.03403	-0.1053	0.03729	0.3497	0.3458
fS-HDL, mmol/l	RS17454621	C	5458	0.002847	-0.01961	0.0253	0.8038	0.8039
fS-LDL, mmol/l	RS17454621	C	5432	-0.03208	-0.09966	0.0355	0.3523	0.3629
Seasonal variation in sleep lenght	RS17454621	C	5366	1.047	0.8983	1.22	0.5567
Seasonal variation in social activity	RS17454621	C	5275	1.057	0.9073	1.23	0.4786
Seasonal variation in mood	RS17454621	C	5331	1.105	0.9419	1.297	0.2202
Seasonal variation in weight	RS17454621	C	5327	0.9886	0.8618	1.134	0.8694
Waist circumference	RS17454621	C	5402	0.01133	-0.3484	0.3711	0.9508	0.9522
Anxiety disorder not otherwise specified	RS17454621	C	3791	1.02	0.7179	1.45	0.9108
Depressive disorder (MDD and/or dysthymia)	RS17454621	C	3912	0.9737	0.7305	1.298	0.8558
High fasting glucose	RS17454621	C	5458	1.097	0.904	1.33	0.3493
Elevated blood pressure or medication for hypertension	RS17454621	C	5449	0.9416	0.8081	1.097	0.4398
High triglycerides or low HDL or lipid-lowering medication	RS17454621	C	5458	1.036	0.8929	1.202	0.6423
Long waist circumference	RS17454621	C	5401	1.076	0.8622	1.342	0.5174
Metabolic syndrome (EGIR criteria)	RS17454621	C	5049	1.057	0.8739	1.279	0.5661
Seasonal variation in appetite	RS17454621	C	5355	1.013	0.8845	1.16	0.8505
Seasonal variation in energy level	RS17454621	C	5345	1.077	0.9199	1.261	0.356
Systolic blood pressure	RS17454621	C	5445	-0.4708	-1.653	0.7108	0.4349	0.4347
Type 1 diabetes	RS17454621	C	5156	1.078	0.4612	2.522	0.8616	0.797
Type 2 diabetes	RS17454621	C	5410	0.9322	0.6826	1.273	0.6589	0.6544
fS-Triglycerides, mmol/l	RS17454621	C	5458	-0.008921	-0.07329	0.05545	0.7859	0.7938
Diastolic blood pressure	RS2273773	C	5438	1.228	0.6324	1.824	5.411e-05	0.0003
Insulin resistance index	RS2273773	C	5330	-0.04962	-0.3654	0.2661	0.7581	0.7668
Beta-cell index	RS2273773	C	5322	-1.365	-9.145	6.414	0.7309	0.7419
fS-Glucose, mmol/l	RS2273773	C	5453	0.05602	-0.009807	0.1218	0.09538	0.09529
GSS	RS2273773	C	5181	-0.04798	-0.2204	0.1245	0.5855	0.5818
fS-Insulin mU/l	RS2273773	C	5334	-0.7778	-2.631	1.076	0.4108	0.4007
fS-Cholesterol, mmol/l	RS2273773	C	5453	0.02368	-0.03737	0.08473	0.4472	0.4504
fS-HDL, mmol/l	RS2273773	C	5453	0.007865	-0.01136	0.02709	0.4227	0.4235
fS-LDL, mmol/l	RS2273773	C	5428	0.00401	-0.05381	0.06183	0.8919	0.8901
Seasonal variation in sleep lenght	RS2273773	C	5361	0.9939	0.8727	1.132	0.9264
Seasonal variation in social activity	RS2273773	C	5270	1.003	0.8818	1.141	0.9604
Seasonal variation in mood	RS2273773	C	5326	0.9693	0.8487	1.107	0.6452
Seasonal variation in weight	RS2273773	C	5322	0.8574	0.7615	0.9654	0.01104
Waist circumference	RS2273773	C	5396	0.04534	-0.2629	0.3536	0.7732	0.7686
Anxiety disorder not otherwise specified	RS2273773	C	3788	1.071	0.7991	1.436	0.6449
Depressive disorder (MDD and/or dysthymia)	RS2273773	C	3908	0.8843	0.6862	1.14	0.3423
High fasting glucose	RS2273773	C	5453	1.136	0.9666	1.336	0.1214
Elevated blood pressure or medication for hypertension	RS2273773	C	5444	1.101	0.9672	1.254	0.1453
High triglycerides or low HDL or lipid-lowering medication	RS2273773	C	5453	1.008	0.8882	1.144	0.9021
Long waist circumference	RS2273773	C	5395	1.046	0.8696	1.259	0.6316
Metabolic syndrome (EGIR criteria)	RS2273773	C	5044	0.9929	0.842	1.171	0.933
Seasonal variation in appetite	RS2273773	C	5350	0.9563	0.8502	1.076	0.4565
Seasonal variation in energy level	RS2273773	C	5340	0.9966	0.8727	1.138	0.9602
Systolic blood pressure	RS2273773	C	5440	1.463	0.4503	2.476	0.004654	0.004
Type 1 diabetes	RS2273773	C	5151	1.346	0.686	2.642	0.3874	0.3661
Type 2 diabetes	RS2273773	C	5405	1.022	0.7903	1.321	0.8689	0.8673
fS-Triglycerides, mmol/l	RS2273773	C	5453	-0.001404	-0.05664	0.05384	0.9603	0.9604
Diastolic blood pressure	RS3758391	T	5439	-0.003703	-0.4108	0.4034	0.9858	0.9876
Insulin resistance index	RS3758391	T	5331	-0.2781	-0.4928	-0.06345	0.01114	0.008899
Beta-cell index	RS3758391	T	5323	0.7797	-4.515	6.075	0.7729	0.7826
fS-Glucose, mmol/l	RS3758391	T	5454	-0.04675	-0.09168	-0.001821	0.04146	0.0417
GSS	RS3758391	T	5183	0.08382	-0.03377	0.2014	0.1625	0.1628
fS-Insulin mU/l	RS3758391	T	5335	-0.4138	-1.674	0.8468	0.52	0.5351
fS-Cholesterol, mmol/l	RS3758391	T	5454	-0.02946	-0.07108	0.01216	0.1654	0.1693
fS-HDL, mmol/l	RS3758391	T	5454	0.001923	-0.01121	0.01506	0.7742	0.7765
fS-LDL, mmol/l	RS3758391	T	5428	-0.03613	-0.07561	0.003353	0.07294	0.07019
Seasonal variation in sleep lenght	RS3758391	T	5363	1.045	0.9555	1.142	0.3365
Seasonal variation in social activity	RS3758391	T	5272	1.007	0.9219	1.1	0.8752
Seasonal variation in mood	RS3758391	T	5328	1.012	0.9233	1.109	0.7972
Seasonal variation in weight	RS3758391	T	5324	1.049	0.9678	1.137	0.2447
Waist circumference	RS3758391	T	5397	-0.08996	-0.3	0.1201	0.4013	0.4006
Anxiety disorder not otherwise specified	RS3758391	T	3791	1.09	0.889	1.337	0.4068
Depressive disorder (MDD and/or dysthymia)	RS3758391	T	3911	1.187	1.008	1.398	0.03979
High fasting glucose	RS3758391	T	5454	0.9444	0.842	1.059	0.3289
Elevated blood pressure or medication for hypertension	RS3758391	T	5445	0.9547	0.8733	1.044	0.3072
High triglycerides or low HDL or lipid-lowering medication	RS3758391	T	5454	1.02	0.9353	1.112	0.6569
Long waist circumference	RS3758391	T	5396	1.002	0.8797	1.142	0.9701
Metabolic syndrome (EGIR criteria)	RS3758391	T	5046	0.8629	0.772	0.9646	0.009465
Seasonal variation in appetite	RS3758391	T	5352	1.082	0.999	1.172	0.05289
Seasonal variation in energy level	RS3758391	T	5342	1.054	0.9618	1.155	0.2606
Systolic blood pressure	RS3758391	T	5441	-0.1379	-0.829	0.5532	0.6957	0.6968
Type 1 diabetes	RS3758391	T	5153	0.5876	0.3365	1.026	0.06165	0.05999
Type 2 diabetes	RS3758391	T	5406	0.9752	0.8154	1.166	0.7833	0.7877
fS-Triglycerides, mmol/l	RS3758391	T	5454	0.001655	-0.03601	0.03932	0.9314	0.9302
A1; Tested allele (minor allele)
N; Number of genotypes for the phenotype
L95, U95; Lower and upper bounds of 95% confidence interval for odds ratio
P/EMP: p-value / empirical p-value
